# Supplementary material for: The Construct CoSe2 on Carbon Nanosheets as High Sensitivity Catalysts for Electro-Catalytic Oxidation of Glucose
Source: Nanomaterials (Basel). 2022 Feb 7;12(3):572. doi: 10.3390/nano12030572 (PMC8838914; doi:10.3390/nano12030572)
Supplement: Supplementary file 1 [file nanomaterials-12-00572-s001.zip]

Archive with 1 entries (1 files):
- nanomaterials-1563406-supplementary.pdf
